# Supplementary material for: Comparative genomic analysis of pleurotus species reveals insights into the evolution and coniferous utilization of Pleurotus placentodes
Source: Front Mol Biosci. 2023 Nov 6;10:1292556. doi: 10.3389/fmolb.2023.1292556 (PMC10658006; doi:10.3389/fmolb.2023.1292556)
Supplement: Supplementary file 1 [file Table2.XLSX]

## Sheet: Sheet1
	Supplementary Table 1 Function annotation of PPL and PCY.
	No.	Strains	Values	Total	Nr	Nt	Swissprot	KEGG	KOG	TrEMBL	Interpro	GO	Overall
	1	PPL	Number	10851	10445	9542	5862	5652	4025	10432	6027	2544	10453
	2		Percentage	1	0.9626	0.8794	0.5402	0.5209	0.3709	0.9614	0.5554	0.2344	0.9633
	3	PCY	Number	15673	11617	11107	6286	6564	4237	11549	6625	2849	11851
	4		Percentage	1	0.7412	0.7087	0.4011	0.4188	0.2703	0.7369	0.4227	0.1818	0.7561
