# Supplementary material for: Comparative genomic analysis of pleurotus species reveals insights into the evolution and coniferous utilization of Pleurotus placentodes
Source: Front Mol Biosci. 2023 Nov 6;10:1292556. doi: 10.3389/fmolb.2023.1292556 (PMC10658006; doi:10.3389/fmolb.2023.1292556)
Supplement: Supplementary file 2 [file Table3.XLSX]

## Sheet: Sheet1
	Supplementary Table 2 Repeat components of PPL and PCY
	No.	Strains	Type	Repbase TEs		TE protiens		De novo		Combined TEs
				Length (Bp)	% in genome	Length (Bp)	% in genome	Length (Bp)	% in genome	Length (Bp)	% in genome
	1	PPL	DNA	75197	0.208162	16517	0.045723	337522	0.934338	406608	1.12558
	2		LINE	40496	0.112102	44889	0.124263	21875	0.060555	89814	0.248626
	3		SINE	1448	0.004008	0	0	0	0	1448	0.004008
	4		LTR	369987	1.02421	468966	1.2982	1987253	5.50117	2063969	5.71354
	5		Other	0	0	0	0	0	0	0	0
	6		Unknown	0	0	0	0	1642271	4.54618	1642271	4.54618
	7		Total	479952	1.32862	530240	1.46782	3874170	10.7246	4068146	11.2616
	8	PCY	DNA	76887	0.179899	20140	0.047123	476031	1.11381	550416	1.28786
	9		LINE	21195	0.049592	10452	0.024455	37855	0.088573	69082	0.161637
	10		SINE	1249	0.002922	0	0	5287	0.01237	6536	0.015293
	11		LTR	1999689	4.67885	2428140	5.68133	4733099	11.0744	5297124	12.3941
	12		Other	81	0.00019	0	0	0	0	81	0.00019
	13		Unknown	0	0	0	0	590765	1.38226	590765	1.38226
	14		Total	2094628	4.90098	2458732	5.75291	5727901	13.4021	6365840	14.8947
