# Supplementary material for: Comparative genomic analysis of pleurotus species reveals insights into the evolution and coniferous utilization of Pleurotus placentodes
Source: Front Mol Biosci. 2023 Nov 6;10:1292556. doi: 10.3389/fmolb.2023.1292556 (PMC10658006; doi:10.3389/fmolb.2023.1292556)
Supplement: Supplementary file 4 [file Table6.XLSX]

## Sheet: Sheet1
	Supplementary Table 5 KEGG function annotation and comparison of genes in utg25 and contig2, contig 9 of PPL and PCY
	PPL (utg25)			PCY (contig2 and contig9)
	KEGG Pathway	Pathway ID	Gene Number	KEGG Pathway	Pathway ID	Gene Number
	2-Oxocarboxylic acid metabolism	ko01210	8	2-Oxocarboxylic acid metabolism	ko01210	7
	ABC transporters	ko02010	8	ABC transporters	ko02010	7
	Adherens junction	ko04520	6	Adherens junction	ko04520	11
	Adrenergic signaling in cardiomyocytes	ko04261	2	Adipocytokine signaling pathway	ko04920	2
				Adrenergic signaling in cardiomyocytes	ko04261	6
	Aflatoxin biosynthesis	ko00254	21	Aflatoxin biosynthesis	ko00254	31
	Alanine, aspartate and glutamate metabolism	ko00250	3	Alanine, aspartate and glutamate metabolism	ko00250	9
	Aldosterone synthesis and secretion	ko04925	1	Aldosterone synthesis and secretion	ko04925	3
	Aldosterone-regulated sodium reabsorption	ko04960	3	Aldosterone-regulated sodium reabsorption	ko04960	4
				alpha-Linolenic acid metabolism	ko00592	1
	Amino sugar and nucleotide sugar metabolism	ko00520	18	Amino sugar and nucleotide sugar metabolism	ko00520	21
	Aminoacyl-tRNA biosynthesis	ko00970	5	Aminoacyl-tRNA biosynthesis	ko00970	5
	Aminobenzoate degradation	ko00627	13	Aminobenzoate degradation	ko00627	12
	AMPK signaling pathway	ko04152	5	AMPK signaling pathway	ko04152	5
	Apelin signaling pathway	ko04371	4	Apelin signaling pathway	ko04371	5
	Apoptosis	ko04210	9	Apoptosis	ko04210	17
	Apoptosis - fly	ko04214	8	Apoptosis - fly	ko04214	9
	Apoptosis - multiple species	ko04215	1	Apoptosis - multiple species	ko04215	1
				Arachidonic acid metabolism	ko00590	1
	Arginine and proline metabolism	ko00330	5	Arginine and proline metabolism	ko00330	4
	Arginine biosynthesis	ko00220	3	Arginine biosynthesis	ko00220	5
				Ascorbate and aldarate metabolism	ko00053	2
	Atrazine degradation	ko00791	1	Atrazine degradation	ko00791	1
	Autophagy - animal	ko04140	12	Autophagy - animal	ko04140	14
	Autophagy - other eukaryotes	ko04136	4	Autophagy - other eukaryotes	ko04136	3
	Autophagy - yeast	ko04138	17	Autophagy - yeast	ko04138	18
	Axon guidance	ko04360	6	Axon guidance	ko04360	6
	B cell receptor signaling pathway	ko04662	6	B cell receptor signaling pathway	ko04662	6
				Bacterial secretion system	ko03070	1
	Basal transcription factors	ko03022	3	Basal transcription factors	ko03022	3
	Base excision repair	ko03410	6	Base excision repair	ko03410	7
				Benzoate degradation	ko00362	1
	beta-Alanine metabolism	ko00410	5	beta-Alanine metabolism	ko00410	8
	Betalain biosynthesis	ko00965	1
	Bile secretion	ko04976	6	Bile secretion	ko04976	13
				Biofilm formation - Pseudomonas aeruginosa	ko02025	1
	Biosynthesis of amino acids	ko01230	22	Biosynthesis of amino acids	ko01230	23
				Biosynthesis of ansamycins	ko01051	1
	Biosynthesis of unsaturated fatty acids	ko01040	5	Biosynthesis of unsaturated fatty acids	ko01040	4
	Biotin metabolism	ko00780	5	Biotin metabolism	ko00780	3
	Bisphenol degradation	ko00363	1	Bisphenol degradation	ko00363	1
	Butanoate metabolism	ko00650	7	Butanoate metabolism	ko00650	5
	Calcium signaling pathway	ko04020	2	Calcium signaling pathway	ko04020	4
	cAMP signaling pathway	ko04024	3	cAMP signaling pathway	ko04024	8
	Caprolactam degradation	ko00930	5	Caprolactam degradation	ko00930	3
	Carbohydrate digestion and absorption	ko04973	1	Carbohydrate digestion and absorption	ko04973	3
	Carbon fixation in photosynthetic organisms	ko00710	3	Carbon fixation in photosynthetic organisms	ko00710	4
	Carbon fixation pathways in prokaryotes	ko00720	3	Carbon fixation pathways in prokaryotes	ko00720	1
	Carbon metabolism	ko01200	18	Carbon metabolism	ko01200	18
	Cardiac muscle contraction	ko04260	2	Cardiac muscle contraction	ko04260	4
	Cell cycle	ko04110	16	Cell cycle	ko04110	16
	Cell cycle - yeast	ko04111	24	Cell cycle - yeast	ko04111	30
	cGMP - PKG signaling pathway	ko04022	1	cGMP - PKG signaling pathway	ko04022	5
	Chemokine signaling pathway	ko04062	13	Chemokine signaling pathway	ko04062	12
				Chloroalkane and chloroalkene degradation	ko00625	2
	Cholinergic synapse	ko04725	4	Cholinergic synapse	ko04725	4
	Circadian entrainment	ko04713	1	Circadian entrainment	ko04713	3
	Circadian rhythm	ko04710	1	Circadian rhythm	ko04710	2
	Circadian rhythm - plant	ko04712	1	Circadian rhythm - plant	ko04712	1
	Citrate cycle (TCA cycle)	ko00020	6	Citrate cycle (TCA cycle)	ko00020	4
	Collecting duct acid secretion	ko04966	4	Collecting duct acid secretion	ko04966	4
	Cyanoamino acid metabolism	ko00460	4	Cyanoamino acid metabolism	ko00460	3
	Cysteine and methionine metabolism	ko00270	3	Cysteine and methionine metabolism	ko00270	4
	Cytosolic DNA-sensing pathway	ko04623	3	Cytosolic DNA-sensing pathway	ko04623	2
	Degradation of aromatic compounds	ko01220	5	Degradation of aromatic compounds	ko01220	8
	Dioxin degradation	ko00621	3	Dioxin degradation	ko00621	4
				Diterpenoid biosynthesis	ko00904	1
	DNA replication	ko03030	11	DNA replication	ko03030	13
	Dopaminergic synapse	ko04728	3	Dopaminergic synapse	ko04728	4
	Dorso-ventral axis formation	ko04320	7	Dorso-ventral axis formation	ko04320	7
	Drug metabolism - cytochrome P450	ko00982	3	Drug metabolism - cytochrome P450	ko00982	4
	Drug metabolism - other enzymes	ko00983	2	Drug metabolism - other enzymes	ko00983	1
	ECM-receptor interaction	ko04512	1
	Endocrine and other factor-regulated calcium reabsorption	ko04961	2	Endocrine and other factor-regulated calcium reabsorption	ko04961	5
	Endocytosis	ko04144	20	Endocytosis	ko04144	19
	ErbB signaling pathway	ko04012	9	ErbB signaling pathway	ko04012	9
	Estrogen signaling pathway	ko04915	6	Estrogen signaling pathway	ko04915	8
	Ether lipid metabolism	ko00565	1	Ether lipid metabolism	ko00565	1
	Fanconi anemia pathway	ko03460	7	Fanconi anemia pathway	ko03460	8
	Fatty acid biosynthesis	ko00061	5	Fatty acid biosynthesis	ko00061	4
	Fatty acid degradation	ko00071	6	Fatty acid degradation	ko00071	7
	Fatty acid elongation	ko00062	4	Fatty acid elongation	ko00062	2
	Fatty acid metabolism	ko01212	11	Fatty acid metabolism	ko01212	8
	Fc epsilon RI signaling pathway	ko04664	7	Fc epsilon RI signaling pathway	ko04664	7
	Fc gamma R-mediated phagocytosis	ko04666	10	Fc gamma R-mediated phagocytosis	ko04666	8
	Ferroptosis	ko04216	3	Ferroptosis	ko04216	4
	Focal adhesion	ko04510	8	Focal adhesion	ko04510	16
	Folate biosynthesis	ko00790	1	Folate biosynthesis	ko00790	5
	FoxO signaling pathway	ko04068	10	FoxO signaling pathway	ko04068	11
	Fructose and mannose metabolism	ko00051	8	Fructose and mannose metabolism	ko00051	8
	GABAergic synapse	ko04727	3	GABAergic synapse	ko04727	5
	Galactose metabolism	ko00052	8	Galactose metabolism	ko00052	7
	Gap junction	ko04540	9	Gap junction	ko04540	10
	Gastric acid secretion	ko04971	1	Gastric acid secretion	ko04971	5
	Geraniol degradation	ko00281	2
	Glucagon signaling pathway	ko04922	1	Glucagon signaling pathway	ko04922	4
	Glutamatergic synapse	ko04724	2	Glutamatergic synapse	ko04724	3
	Glutathione metabolism	ko00480	4	Glutathione metabolism	ko00480	7
	Glycerolipid metabolism	ko00561	13	Glycerolipid metabolism	ko00561	18
	Glycerophospholipid metabolism	ko00564	4	Glycerophospholipid metabolism	ko00564	9
	Glycine, serine and threonine metabolism	ko00260	8	Glycine, serine and threonine metabolism	ko00260	13
	Glycolysis / Gluconeogenesis	ko00010	5	Glycolysis / Gluconeogenesis	ko00010	8
	Glycosaminoglycan degradation	ko00531	1	Glycosaminoglycan degradation	ko00531	1
	Glycosphingolipid biosynthesis - ganglio series	ko00604	1	Glycosphingolipid biosynthesis - ganglio series	ko00604	1
	Glycosphingolipid biosynthesis - globo and isoglobo series	ko00603	2	Glycosphingolipid biosynthesis - globo and isoglobo series	ko00603	2
	Glycosylphosphatidylinositol(GPI)-anchor biosynthesis	ko00563	2	Glycosylphosphatidylinositol(GPI)-anchor biosynthesis	ko00563	1
	Glyoxylate and dicarboxylate metabolism	ko00630	6	Glyoxylate and dicarboxylate metabolism	ko00630	5
	GnRH signaling pathway	ko04912	8	GnRH signaling pathway	ko04912	10
	Hedgehog signaling pathway	ko04340	2	Hedgehog signaling pathway	ko04340	3
	Hedgehog signaling pathway - fly	ko04341	2	Hedgehog signaling pathway - fly	ko04341	3
	HIF-1 signaling pathway	ko04066	2	HIF-1 signaling pathway	ko04066	2
	Hippo signaling pathway	ko04390	4	Hippo signaling pathway	ko04390	12
	Hippo signaling pathway - multiple species	ko04392	6	Hippo signaling pathway - multiple species	ko04392	7
	Hippo signaling pathway -fly	ko04391	4	Hippo signaling pathway -fly	ko04391	12
	Histidine metabolism	ko00340	3	Histidine metabolism	ko00340	5
	Homologous recombination	ko03440	7	Homologous recombination	ko03440	8
	Indole diterpene alkaloid biosynthesis	ko00403	1	Indole diterpene alkaloid biosynthesis	ko00403	1
	Inflammatory mediator regulation of TRP channels	ko04750	1	Inflammatory mediator regulation of TRP channels	ko04750	3
	Inositol phosphate metabolism	ko00562	5	Inositol phosphate metabolism	ko00562	13
	Insulin secretion	ko04911	1	Insect hormone biosynthesis	ko00981	1
				Insulin secretion	ko04911	4
	Insulin signaling pathway	ko04910	8	Insulin signaling pathway	ko04910	10
	Jak-STAT signaling pathway	ko04630	4	Jak-STAT signaling pathway	ko04630	5
	Leukocyte transendothelial migration	ko04670	2	Leukocyte transendothelial migration	ko04670	10
	Linoleic acid metabolism	ko00591	1	Limonene and pinene degradation	ko00903	1
	Longevity regulating pathway - mammal	ko04211	2	Longevity regulating pathway - mammal	ko04211	4
	Longevity regulating pathway - multiple species	ko04213	7	Longevity regulating pathway - multiple species	ko04213	11
	Longevity regulating pathway - worm	ko04212	4	Longevity regulating pathway - worm	ko04212	3
	Long-term depression	ko04730	5	Long-term depression	ko04730	4
	Long-term potentiation	ko04720	5	Long-term potentiation	ko04720	6
	Lysine biosynthesis	ko00300	5	Lysine biosynthesis	ko00300	6
	Lysine degradation	ko00310	7	Lysine degradation	ko00310	12
	Lysosome	ko04142	14	Lysosome	ko04142	18
	Mannose type O-glycan biosyntheis	ko00515	3	Mannose type O-glycan biosyntheis	ko00515	5
	MAPK signaling pathway	ko04010	12	MAPK signaling pathway	ko04010	13
	MAPK signaling pathway - fly	ko04013	10	MAPK signaling pathway - fly	ko04013	9
				MAPK signaling pathway - plant	ko04016	1
	MAPK signaling pathway - yeast	ko04011	19	MAPK signaling pathway - yeast	ko04011	26
	Meiosis - yeast	ko04113	18	Meiosis - yeast	ko04113	24
	Melanogenesis	ko04916	3	Melanogenesis	ko04916	4
	Metabolism of xenobiotics by cytochrome P450	ko00980	1	Metabolism of xenobiotics by cytochrome P450	ko00980	8
	Methane metabolism	ko00680	6	Methane metabolism	ko00680	6
	Mineral absorption	ko04978	1	Mineral absorption	ko04978	3
	Mismatch repair	ko03430	2	Mismatch repair	ko03430	3
	Mitophagy - animal	ko04137	5	Mitophagy - animal	ko04137	4
	Mitophagy - yeast	ko04139	13	Mitophagy - yeast	ko04139	13
	mRNA surveillance pathway	ko03015	7	mRNA surveillance pathway	ko03015	9
	mTOR signaling pathway	ko04150	15	mTOR signaling pathway	ko04150	19
	Naphthalene degradation	ko00626	3	Naphthalene degradation	ko00626	5
	Natural killer cell mediated cytotoxicity	ko04650	8	Natural killer cell mediated cytotoxicity	ko04650	8
	Necroptosis	ko04217	6	Necroptosis	ko04217	5
	Neurotrophin signaling pathway	ko04722	9	Neurotrophin signaling pathway	ko04722	11
	NF-kappa B signaling pathway	ko04064	1	NF-kappa B signaling pathway	ko04064	1
	N-Glycan biosynthesis	ko00510	4	N-Glycan biosynthesis	ko00510	4
	Nicotinate and nicotinamide metabolism	ko00760	6	Nicotinate and nicotinamide metabolism	ko00760	13
	Nitrogen metabolism	ko00910	7	Nitrogen metabolism	ko00910	14
	NOD-like receptor signaling pathway	ko04621	7	NOD-like receptor signaling pathway	ko04621	7
	Non-homologous end-joining	ko03450	5	Non-homologous end-joining	ko03450	6
				Novobiocin biosynthesis	ko00401	1
	Nucleotide excision repair	ko03420	9	Nucleotide excision repair	ko03420	9
				Olfactory transduction	ko04740	2
	One carbon pool by folate	ko00670	1	One carbon pool by folate	ko00670	1
	Oocyte meiosis	ko04114	12	Oocyte meiosis	ko04114	13
	Other glycan degradation	ko00511	4	Other glycan degradation	ko00511	4
	Other types of O-glycan biosynthesis	ko00514	1	Other types of O-glycan biosynthesis	ko00514	1
				Ovarian Steroidogenesis	ko04913	1
	Oxidative phosphorylation	ko00190	13	Oxidative phosphorylation	ko00190	14
	Oxytocin signaling pathway	ko04921	4	Oxytocin signaling pathway	ko04921	14
	p53 signaling pathway	ko04115	1	p53 signaling pathway	ko04115	2
	Pancreatic secretion	ko04972	2	Pancreatic secretion	ko04972	5
	Pantothenate and CoA biosynthesis	ko00770	2	Pantothenate and CoA biosynthesis	ko00770	3
				Penicillin and cephalosporin biosynthesis	ko00311	2
	Pentose and glucuronate interconversions	ko00040	6	Pentose and glucuronate interconversions	ko00040	8
	Pentose phosphate pathway	ko00030	4	Pentose phosphate pathway	ko00030	4
	Peroxisome	ko04146	8	Peroxisome	ko04146	10
	Phagosome	ko04145	11	Phagosome	ko04145	18
	Phenylalanine metabolism	ko00360	3	Phenylalanine metabolism	ko00360	5
	Phenylalanine, tyrosine and tryptophan biosynthesis	ko00400	4	Phenylalanine, tyrosine and tryptophan biosynthesis	ko00400	5
	Phenylpropanoid biosynthesis	ko00940	3	Phenylpropanoid biosynthesis	ko00940	4
	Phosphatidylinositol signaling system	ko04070	6	Phosphatidylinositol signaling system	ko04070	11
	Phospholipase D signaling pathway	ko04072	8	Phospholipase D signaling pathway	ko04072	9
	Phototransduction - fly	ko04745	1	Phototransduction	ko04744	1
				Phototransduction - fly	ko04745	9
	PI3K-Akt signaling pathway	ko04151	12	PI3K-Akt signaling pathway	ko04151	12
				Plant-pathogen interaction	ko04626	1
	Platelet activation	ko04611	2	Platelet activation	ko04611	10
	Polycyclic aromatic hydrocarbon degradation	ko00624	3	Polycyclic aromatic hydrocarbon degradation	ko00624	4
	Porphyrin and chlorophyll metabolism	ko00860	10	Porphyrin and chlorophyll metabolism	ko00860	4
	PPAR signaling pathway	ko03320	2	PPAR signaling pathway	ko03320	2
	Primary bile acid biosynthesis	ko00120	1	Primary bile acid biosynthesis	ko00120	2
	Progesterone-mediated oocyte maturation	ko04914	11	Progesterone-mediated oocyte maturation	ko04914	10
	Prolactin signaling pathway	ko04917	6	Prolactin signaling pathway	ko04917	6
	Propanoate metabolism	ko00640	7	Propanoate metabolism	ko00640	7
	Proteasome	ko03050	6	Proteasome	ko03050	9
	Protein digestion and absorption	ko04974	1	Protein digestion and absorption	ko04974	2
	Protein export	ko03060	1	Protein export	ko03060	1
	Protein processing in endoplasmic reticulum	ko04141	10	Protein processing in endoplasmic reticulum	ko04141	9
				Proximal tubule bicarbonate reclamation	ko04964	2
	Purine metabolism	ko00230	17	Purine metabolism	ko00230	21
	Pyrimidine metabolism	ko00240	15	Pyrimidine metabolism	ko00240	19
	Pyruvate metabolism	ko00620	8	Pyruvate metabolism	ko00620	9
	Quorum sensing	ko02024	5	Quorum sensing	ko02024	8
	Rap1 signaling pathway	ko04015	6	Rap1 signaling pathway	ko04015	13
	Ras signaling pathway	ko04014	10	Ras signaling pathway	ko04014	14
	Regulation of actin cytoskeleton	ko04810	18	Regulation of actin cytoskeleton	ko04810	25
	Retinol metabolism	ko00830	1	Regulation of lipolysis in adipocyte	ko04923	1
				Renin secretion	ko04924	2
				Retinol metabolism	ko00830	2
	Retrograde endocannabinoid signaling	ko04723	5	Retrograde endocannabinoid signaling	ko04723	6
	Riboflavin metabolism	ko00740	3	Riboflavin metabolism	ko00740	6
	Ribosome	ko03010	8	Ribosome	ko03010	10
	Ribosome biogenesis in eukaryotes	ko03008	14	Ribosome biogenesis in eukaryotes	ko03008	16
	RNA degradation	ko03018	11	RNA degradation	ko03018	12
	RNA polymerase	ko03020	3	RNA polymerase	ko03020	2
	RNA transport	ko03013	18	RNA transport	ko03013	20
	Salivary secretion	ko04970	1	Salivary secretion	ko04970	5
	Selenocompound metabolism	ko00450	2	Selenocompound metabolism	ko00450	2
	Serotonergic synapse	ko04726	4	Serotonergic synapse	ko04726	4
	Sesquiterpenoid and triterpenoid biosynthesis	ko00909	1	Sesquiterpenoid and triterpenoid biosynthesis	ko00909	9
	Signaling pathways regulating pluripotency of stem cells	ko04550	3	Signaling pathways regulating pluripotency of stem cells	ko04550	1
	SNARE interactions in vesicular transport	ko04130	1	SNARE interactions in vesicular transport	ko04130	1
	Sphingolipid metabolism	ko00600	3	Sphingolipid metabolism	ko00600	3
	Sphingolipid signaling pathway	ko04071	10	Sphingolipid signaling pathway	ko04071	12
	Spliceosome	ko03040	11	Spliceosome	ko03040	10
	Starch and sucrose metabolism	ko00500	11	Starch and sucrose metabolism	ko00500	15
				Staurosporine biosynthesis	ko00404	5
	Steroid biosynthesis	ko00100	4	Steroid biosynthesis	ko00100	18
	Steroid hormone biosynthesis	ko00140	1
	Styrene degradation	ko00643	4	Styrene degradation	ko00643	3
	Sulfur metabolism	ko00920	4	Sulfur metabolism	ko00920	5
	Sulfur relay system	ko04122	5	Sulfur relay system	ko04122	3
	Synaptic vesicle cycle	ko04721	5	Synaptic vesicle cycle	ko04721	5
	Synthesis and degradation of ketone bodies	ko00072	2
	T cell receptor signaling pathway	ko04660	6	T cell receptor signaling pathway	ko04660	7
				Taste transduction	ko04742	1
	Taurine and hypotaurine metabolism	ko00430	3	Taurine and hypotaurine metabolism	ko00430	5
	Terpenoid backbone biosynthesis	ko00900	2	Terpenoid backbone biosynthesis	ko00900	5
	TGF-beta signaling pathway	ko04350	2	TGF-beta signaling pathway	ko04350	4
	Thiamine metabolism	ko00730	7	Thiamine metabolism	ko00730	8
	Thyroid hormone signaling pathway	ko04919	4	Thyroid hormone signaling pathway	ko04919	13
	Thyroid hormone synthesis	ko04918	1	Thyroid hormone synthesis	ko04918	5
	Tight junction	ko04530	11	Tight junction	ko04530	18
	TNF signaling pathway	ko04668	2	TNF signaling pathway	ko04668	2
	Toluene degradation	ko00623	1	Tropane, piperidine and pyridine alkaloid biosynthesis	ko00960	1
	Tryptophan metabolism	ko00380	13	Tryptophan metabolism	ko00380	11
	Two-component system	ko02020	4	Two-component system	ko02020	7
	Tyrosine metabolism	ko00350	2	Tyrosine metabolism	ko00350	3
	Ubiquinone and other terpenoid-quinone biosynthesis	ko00130	4	Ubiquinone and other terpenoid-quinone biosynthesis	ko00130	6
	Ubiquitin mediated proteolysis	ko04120	9	Ubiquitin mediated proteolysis	ko04120	17
	Valine, leucine and isoleucine biosynthesis	ko00290	2	Valine, leucine and isoleucine biosynthesis	ko00290	2
	Valine, leucine and isoleucine degradation	ko00280	8	Valine, leucine and isoleucine degradation	ko00280	9
	Various types of N-glycan biosynthesis	ko00513	3	Various types of N-glycan biosynthesis	ko00513	3
	Vascular smooth muscle contraction	ko04270	2	Vascular smooth muscle contraction	ko04270	5
	Vasopressin-regulated water reabsorption	ko04962	1	Vasopressin-regulated water reabsorption	ko04962	2
	VEGF signaling pathway	ko04370	3	VEGF signaling pathway	ko04370	2
				Vitamin B6 metabolism	ko00750	1
	Wnt signaling pathway	ko04310	4	Wnt signaling pathway	ko04310	5
