# Supplementary material for: Comparative genomic analysis of pleurotus species reveals insights into the evolution and coniferous utilization of Pleurotus placentodes
Source: Front Mol Biosci. 2023 Nov 6;10:1292556. doi: 10.3389/fmolb.2023.1292556 (PMC10658006; doi:10.3389/fmolb.2023.1292556)
Supplement: Supplementary file 5 [file Table4.XLSX]

## Sheet: Sheet1
	Supplementary Table 3 ncRNA components of PPL and PCY
	No.	Strains	Type		Copy(w)	Average length(bp)	Total length(bp)	% of genome
	1	PPL	miRNA		56	63.42	3551	0.009829
	2		tRNA		166	85.7651	14237	0.039411
	3		rRNA	rRNA	58	235.276	13646	0.037775
	4			18S	25	358.24	8956	0.024792
	5			28S	21	146.81	3083	0.008534
	6			5.8S	12	133.917	1607	0.004449
	7			5S	0	0	0	0
	8		snRNA	snRNA	14	137.571	1926	0.005332
	9			CD-box	5	104	520	0.001439
	10			HACA-box	0	0	0	0
	11			splicing	9	156.222	1406	0.003892
	12	PCY	miRNA		17	54.12	920	0.00215
	13		tRNA		153	83.719	12809	0.02997
	14		rRNA	rRNA	102	237.196	24194	0.056609
	15			18S	46	359.63	16543	0.038707
	16			28S	34	139	4726	0.011058
	17			5.8S	22	132.955	2925	0.006844
	18			5S	0	0	0	0
	19		snRNA	snRNA	14	135.714	1900	0.004446
	20			CD-box	4	101.75	407	0.000952
	21			HACA-box	0	0	0	0
	22			splicing	10	149.3	1493	0.003493
